# Supplementary material for: What Matters in Cancer Survivorship Research? A Suite of Stakeholder-Relevant Outcomes
Source: Curr Oncol. 2021 Aug 20;28(4):3188–200. doi: 10.3390/curroncol28040277 (PMC8395501; doi:10.3390/curroncol28040277)
Supplement: Supplementary file 1 [file curroncol-28-00277-s001.zip]

Archive with 1 entries (1 files):
- curroncol-1313936-supplementary.pdf
